# Supplementary material for: Probiotics for Reduction of Examination Stress in Students (PRESS) study: A randomized, double-blind, placebo-controlled trial of the probiotic Lacticaseibacillus rhamnosus HN001
Source: PLoS One. 2022 Jun 8;17(6):e0267778. doi: 10.1371/journal.pone.0267778 (PMC9176810; doi:10.1371/journal.pone.0267778)
Supplement: S1 Data — (XLSX) [file pone.0267778.s003.xlsx]

## Sheet: tosubmit
Student_Number	Group	PSS_score_on_entry	STAI_score_on_entry	WHO5_score_on_entry	PSS_score_on_entry_2	STAI_score_on_entry_2	WHO5_score_on_entry_2	frespond	fchangestress	fchangeanx	fchangewellb	gender1	ethnicity1	study_paper1	studyyear
1	B	23	53	12	20	53	10	1	3	0	2	F	O	PSY	1
2	A	20	53	14	30	50	5	1	-10	3	9	F	N	POP	1
3	A	15	53	11	13	47	18	1	2	6	-7	F	N	PSY	1
4	B	23	43	12	23	53	12	1	0	-10	0	F	A	PSY	1
5	B	23	60	9	18	57	10	1	5	3	-1	F	M	PSY	1
6	A	29	60	8	25	50	8	1	4	10	0	M	P	PSY	1
7	A	24	57	16	19	53	11	1	5	4	5	F	N	PSY	1
8	A	23	60	12	24	63	10	1	-1	-3	2	F	M	PSY	1
9	B	20	57	10	16	57	12	1	4	0	-2	F	A	PSY	1
10	B	18	60	17	7	50	21	1	11	10	-4	F	N	PSY	1
11	A	32	47	8	29	40	11	1	3	7	-3	F	A	PSY	1
12	B	26	47	13	17	47	18	1	9	0	-5	F	N	PSY	1
13	A	20	60	13	19	57	12	1	1	3	1	F	N	PSY	1
14	A	22	47	6				0				M	A	PSY	1
15	A	23	50	7	23	53	9	1	0	-3	-2	F	N	PSY	1
16	B	18	50	18	18	50	18	1	0	0	0	F	A	PSY	1
17	B	19	50	9	21	67	15	1	-2	-17	-6	M	P	PSY	1
18	B	36	50	6	32	63	6	1	4	-13	0	F	A	PSY	1
19	A	17	57	14	23	57	12	1	-6	0	2	F	A	PSY	1
20	B	24	67	14				0				F	A	PSY	1
21	A	29	57	9	19	47	9	1	10	10	0	M	N	PSY	1
22	B	15	53	20				0				F	M	PSY	1
23	B	15	50	17	19	50	13	1	-4	0	4	M	A	PSY	1
24	A	30	57	8	31	50	7	1	-1	7	1	F	N	PSY	1
25	A	23	67	12				0				F	N	PSY	1
26	B	19	53	14	13	50	13	1	6	3	1	M	A	PSY	1
27	A	19	47	11	20	50	7	1	-1	-3	4	F	N	PSY	1
28	B	26	60	10	24	57	7	1	2	3	3	M	O	POP	1
29	B	20	50	14				0				F	N	PSY	1
30	A	27	43	10	17	53	15	1	10	-10	-5	F	N	PSY	1
31	B	26	53	8	4	43	20	1	22	10	-12	F	M	POP	1
32	A	13	57	8	31	57	10	1	-18	0	-2	F	N	PSY	1
33	A	26	50	19	20	47	17	1	6	3	2	M	M	POP	1
34	B	12	57	16	11	47	16	1	1	10	0	F	N	PSY	1
35	A	20	47	13	32	47	7	1	-12	0	6	F	M	PSY	1
36	B	13	47	22				0				F	O	PSY	1
37	A	25	57	13	7	47	17	1	18	10	-4	F	N	PSY	1
38	B	20	57	6	23	50	11	1	-3	7	-5	M	A	PSY	1
39	B	20	50	13	19	53	12	1	1	-3	1	F	N	PSY	1
40	A	14	53	17	15	57	18	1	-1	-4	-1	M	N	PSY	1
41	A	24	50	7				0				F	N	PSY	1
42	B	12	47	15	17	57	11	1	-5	-10	4	M	N	PSY	1
43	B	20	50	7	14	43	12	1	6	7	-5	F	A	PSY	1
44	B	23	57	12	20	43	11	1	3	14	1	F	M	PSY	1
45	A	20	60	11	18	60	9	1	2	0	2	M	A	PSY	1
46	A	26	57	8	19	57	11	1	7	0	-3	F	N	PSY	1
47	B	24	63	11	25	60	10	1	-1	3	1	F	N	PSY	1
48	A	27	67	5	18	50	20	1	9	17	-15	F	A	POP	1
49	B	20	57	15	13	53	21	1	7	4	-6	F	A	POP	1
50	A	18	53	12				0				F	N	POP	1
51	B	22	53	11	8	60	13	1	14	-7	-2	F	N	POP	1
52	A	19	63	21				0				M	A	POP	1
53	B	22	60	8	24	57	12	1	-2	3	-4	M	M	POP	1
54	A	23	57	14				0				M	N	POP	1
55	B	22	60	13	4	47	21	1	18	13	-8	F	N	POP	1
56	B	30	53	10				0				M	M	POP	1
57	A	9	57	18	10	50	6	1	-1	7	12	F	A	POP	1
58	A	22	57	12	15	53	15	1	7	4	-3	F	M	POP	1
59	B	22	60	14				0				F	N	POP	1
60	A	16	67	7				0				F	P	POP	1
61	A	15	63	16	14	53	13	1	1	10	3	M	A	POP	1
62	B	19	60	15				0				F	N	POP	1
63	A	28	63	10	24	43	12	1	4	20	-2	F	N	POP	1
64	B	22	57	7	24	50	10	1	-2	7	-3	M	A	POP	1
65	A	15	50	23	13	47	20	1	2	3	3	M	A	POP	1
66	B	25	50	9	25	50	14	1	0	0	-5	F	N	POP	1
67	B	26	53	11	20	40	12	1	6	13	-1	F	O	POP	1
68	B	12	50	20	15	57	13	1	-3	-7	7	F	P	POP	1
69	A	25	50	11	23	53	18	1	2	-3	-7	F	A	POP	1
70	A	14	57	21	18	60	15	1	-4	-3	6	F	N	POP	1
71	B	19	53	15	16	60	19	1	3	-7	-4	F	A	POP	1
72	A	17	57	13	17	43	18	1	0	14	-5	F	N	POP	1
73	A	11	50	18				0				F	A	POP	1
74	B	16	53	21				0				M	A	POP	1
75	A	14	57	16	16	53	15	1	-2	4	1	F	A	POP	1
76	A	26	53	10				0				F	M	POP	1
77	B	15	60	14	15	60	10	1	0	0	4	F	A	POP	1
78	B	30	57	14	26	63	8	1	4	-6	6	F	A	POP	1
79	A	21	63	13				0				F	N	POP	1
80	A	24	57	10	17	50	14	1	7	7	-4	F	N	POP	1
81	A	21	47	14				0				F	N	POP	1
82	B	22	57	12	17	57	13	1	5	0	-1	F	N	POP	1
83	B	26	57	12	19	60	17	1	7	-3	-5	F	N	POP	1
84	B	21	47	15	22	50	16	1	-1	-3	-1	F	O	POP	1
85	B	21	60	10	19	47	11	1	2	13	-1	F	A	POP	1
86	B	21	57	18	16	60	14	1	5	-3	4	F	N	PSY	1
87	A	23	53	11	21	53	13	1	2	0	-2	F	A	POP	1
88	A	17	63	17	22	57	20	1	-5	6	-3	F	O	POP	1
89	A	28	53	13	20	57	5	1	8	-4	8	F	O	POP	1
90	B	30	53	5	35	40	5	1	-5	13	0	F	A	POP	1
91	A	20	50	14	15	47	17	1	5	3	-3	M	N	POP	1
92	A	18	50	8	25	47	10	1	-7	3	-2	M	A	POP	1
93	B	20	60	6	10	60	14	1	10	0	-8	F	N	POP	1
94	A	17	60	12				0				F	N	POP	1
95	B	25	57	8	12	47	11	1	13	10	-3	M	O	POP	1
96	B	25	67	8	18	60	14	1	7	7	-6	M	A	POP	1
97	A	21	53	10	27	47	8	1	-6	6	2	F	A	PSY	1
98	B	15	43	18	11	60	20	1	4	-17	-2	M	O	POP	1
99	B	19	47	9	32	50	5	1	-13	-3	4	F	A	POP	1
100	B	8	50	19	17	47	16	1	-9	3	3	F	N	POP	1
101	A	21	53	13	24	57	9	1	-3	-4	4	F	N	POP	1
102	A	34	47	8	28	50	6	1	6	-3	2	F	N	POP	1
103	B	18	47	16	10	57	22	1	8	-10	-6	F	N	POP	1
104	B	14	53	18	15	50	10	1	-1	3	8	M	A	POP	1
105	A	14	50	17	15	50	20	1	-1	0	-3	M	N	POP	1
106	A	34	50	14				0				M	A	POP	1
107	A	11	57	16	20	53	10	1	-9	4	6	F	A	POP	1
108	B	19	53	15	29	50	9	1	-10	3	6	F	A	POP	1
109	B	16	47	20				0				F	N	POP	1
110	A	9	47	21	17	57	12	1	-8	-10	9	F	N	POP	1
111	A	31	47	10	17	47	18	1	14	0	-8	F	N	POP	1
112	B	22	60	14	8	50	12	1	14	10	2	M	N	PSY	1
113	A	16	57	13	18	50	15	1	-2	7	-2	M	A	POP	1
114	B	21	50	11	25	57	11	1	-4	-7	0	F	A	POP	1
115	A	31	53	12	17	50	19	1	14	3	-7	F	N	POP	1
116	B	20	53	16	21	47	8	1	-1	6	8	M	A	POP	1
117	A	31	50	5	16	60	12	1	15	-10	-7	F	N	POP	1
118	B	17	57	19	14	37	14	1	3	20	5	F	N	POP	1
119	B	24	60	13	34	57	12	1	-10	3	1	F	P	POP	1
120	A	23	60	12	14	53	14	1	9	7	-2	F	P	POP	1
121	B	18	50	18				0				F	A	POP	1
122	A	25	50	14	21	57	14	1	4	-7	0	M	A	POP	1
123	B	15	53	14	21	50	16	1	-6	3	-2	M	N	PSY	1
124	A	16	63	14	20	50	13	1	-4	13	1	F	A	POP	1
125	A	18	50	7	24	60	11	1	-6	-10	-4	M	N	POP	1
126	B	15	50	8	11	53	15	1	4	-3	-7	F	P	PSY	1
127	A	13	53	14	7	50	21	1	6	3	-7	F	O	POP	1
128	A	9	47	23	13	47	18	1	-4	0	5	F	O	POP	1
129	B	20	47	10	22	43	10	1	-2	4	0	F	N	PSY	1
130	B	29	53	10	28	53	10	1	1	0	0	M	A	POP	1
131	B	12	53	14	11	50	17	1	1	3	-3	F	N	POP	1
132	A	27	60	6	25	67	9	1	2	-7	-3	F	A	POP	1
133	B	28	43	7				0				F	A	POP	1
134	A	20	53	7				0				M	A	POP	1
135	B	18	53	17				0				M	P	PSY	1
136	A	18	47	17	17	57	15	1	1	-10	2	F	A	POP	1
137	B	19	53	12	19	50	5	1	0	3	7	F	N	POP	1
138	A	13	57	19	20	60	15	1	-7	-3	4	F	M	POP	1
139	A	17	57	12				0				F	A	POP	1
140	B	26	63	15	30	50	11	1	-4	13	4	F	N	POP	1
141	A	16	50	22				0				F	O	PSY	1
142	B	13	60	15	8	60	20	1	5	0	-5	M	N	POP	1
143	A	19	47	16				0				F	A	POP	1
144	B	27	53	10	10	50	21	1	17	3	-11	F	A	POP	1
146	B	24	60	16	16	57	15	1	8	3	1	F	A	POP	1
147	B	24	47	7	19	50	7	1	5	-3	0	F	A	POP	1
148	B	27	53	9	23	63	6	1	4	-10	3	F	N	POP	1
149	A	17	47	18	17	50	15	1	0	-3	3	F	A	PSY	1
150	A	20	47	13	25	47	9	1	-5	0	4	M	A	POP	1
151	B	15	57	18	15	60	20	1	0	-3	-2	F	A	POP	1
152	A	25	53	12				0				F	N	POP	1
153	B	14	47	18	10	53	20	1	4	-6	-2	F	N	POP	1
154	A	13	63	18	20	57	19	1	-7	6	-1	F	P	POP	1
155	B	14	57	18	22	57	13	1	-8	0	5	M	N	POP	1
157	A	32	50	6	29	50	7	1	3	0	-1	F	N	POP	1
158	A	16	63	8	18	53	11	1	-2	10	-3	F	N	POP	1
159	B	29	57	13	32	47	5	1	-3	10	8	F	A	POP	1
160	B	5	57	18	7	47	18	1	-2	10	0	F	N	PSY	1
161	B	22	57	11	19	53	14	1	3	4	-3	M	N	POP	1
162	A	18	57	14	26	60	14	1	-8	-3	0	F	N	POP	1
163	A	16	50	11				0				F	A	POP	1
164	B	26	60	15	29	50	5	1	-3	10	10	F	N	POP	1
165	B	19	47	15	13	43	21	1	6	4	-6	F	N	POP	1
166	A	27	50	15	18	60	11	1	9	-10	4	F	N	POP	1
167	B	16	53	15	14	53	17	1	2	0	-2	F	N	POP	1
168	A	9	53	20	10	53	20	1	-1	0	0	M	O	POP	1
169	A	24	53	8	10	50	12	1	14	3	-4	F	N	POP	1
170	B	35	50	6	21	53	10	1	14	-3	-4	F	A	POP	1
171	B	6	50	24	0	50	25	1	6	0	-1	M	N	POP	1
172	A	6	50	22	8	50	21	1	-2	0	1	M	N	POP	1
173	B	29	37	5				0				F	A	PSY	1
174	A	18	43	15	22	57	9	1	-4	-14	6	M	A	POP	1
175	B	11	63	19	8	60	18	1	3	3	1	M	A	POP	1
176	A	25	60	10	21	50	18	1	4	10	-8	F	A	POP	1
177	B	23	50	10	29	43	8	1	-6	7	2	F	N	POP	1
178	A	29	53	9	22	57	7	1	7	-4	2	F	N	POP	1
179	B	32	43	11	31	47	8	1	1	-4	3	F	A	PSY	1
180	A	13	43	19	21	47	9	1	-8	-4	10	F	O	POP	1
181	A	16	53	9	17	60	11	1	-1	-7	-2	F	M	POP	1
182	A	18	47	10	19	53	15	1	-1	-6	-5	F	A	POP	1
183	B	21	57	12	20	63	11	1	1	-6	1	F	N	POP	1
184	B	20	53	14	19	57	17	1	1	-4	-3	M	A	POP	1
185	B	25	53	9	32	53	9	1	-7	0	0	F	N	POP	1
186	A	21	47	12				0				F	N	POP	1
187	A	25	57	12	26	47	10	1	-1	10	2	F	A	POP	1
188	B	34	57	6	27	50	6	1	7	7	0	F	A	POP	1
189	B	24	50	18	20	53	12	1	4	-3	6	F	N	POP	1
190	A	21	40	10	15	53	16	1	6	-13	-6	F	A	POP	1
191	A	29	60	5	31	53	5	1	-2	7	0	M	A	POP	1
192	B	12	50	16				0				F	N	POP	1
193	A	18	57	17				0				F	A	POP	1
194	B	25	57	8				0				M	A	POP	1
195	A	22	53	10				0				F	N	PSY	2
196	B	17	50	18	17	57	20	1	0	-7	-2	F	O	POP	1
197	B	17	57	10	16	57	10	1	1	0	0	F	N	PSY	2
198	A	30	50	12	31	47	11	1	-1	3	1	M	N	POP	1
199	A	7	53	19	14	67	11	1	-7	-14	8	F	N	PSY	2
200	A	21	50	10	12	50	14	1	9	0	-4	F	A	PSY	2
201	B	8	47	19	10	53	19	1	-2	-6	0	F	N	PSY	2
202	A	26	67	5	16	63	13	1	10	4	-8	F	N	PSY	2
203	B	20	63	14	14	57	14	1	6	6	0	F	N	PSY	2
204	B	25	50	11	17	47	16	1	8	3	-5	F	A	PSY	2
205	B	12	47	19	15	47	20	1	-3	0	-1	M	N	PSY	2
206	A	14	50	11	11	53	15	1	3	-3	-4	F	N	PSY	2
207	A	25	57	15	12	57	14	1	13	0	1	F	N	PSY	2
208	A	25	60	11	20	63	5	1	5	-3	6	F	A	PSY	2
209	B	19	50	11	18	53	8	1	1	-3	3	F	N	PSY	2
210	B	19	60	12	15	57	10	1	4	3	2	F	N	POP	1
211	B	19	67	7	24	50	21	1	-5	17	-14	F	A	POP	1
212	A	12	53	19	21	57	6	1	-9	-4	13	M	N	PSY	2
213	B	23	57	13	18	47	16	1	5	10	-3	F	A	POP	1
214	B	32	63	9	30	63	9	1	2	0	0	F	A	PSY	2
215	A	18	50	21				0				F	O	PSY	2
216	A	23	53	10	16	47	17	1	7	6	-7	F	N	PSY	2
217	A	30	57	14	32	50	7	1	-2	7	7	F	A	POP	1
218	A	16	50	15				0				F	N	PSY	2
219	B	20	60	12	24	60	12	1	-4	0	0	F	N	PSY	2
220	B	11	53	5	20	57	15	1	-9	-4	-10	F	A	PSY	2
221	B	25	53	19	17	57	21	1	8	-4	-2	F	A	PSY	2
222	A	17	63	9	15	43	14	1	2	20	-5	F	N	PSY	2
223	B	23	73	5	17	63	17	1	6	10	-12	F	A	PSY	2
224	A	14	43	20	21	53	18	1	-7	-10	2	F	N	PSY	2
225	A	28	47	9				0				F	N	PSY	2
226	B	25	53	13	6	50	25	1	19	3	-12	F	N	PSY	2
227	B	14	53	18	12	43	20	1	2	10	-2	F	N	PSY	2
228	A	4	50	19	10	50	19	1	-6	0	0	M	A	PSY	2
229	B	22	57	6	23	53	10	1	-1	4	-4	F	M	POP	1
230	A	9	50	15	11	60	16	1	-2	-10	-1	F	N	PSY	2
231	B	21	53	12				0				F	N	PSY	2
232	A	18	60	5				0				F	P	PSY	2
233	A	21	47	10	13	47	19	1	8	0	-9	F	A	PSY	2
234	B	17	40	17	15	47	12	1	2	-7	5	F	N	PSY	2
235	A	18	60	15	14	57	13	1	4	3	2	F	N	PSY	2
236	B	29	50	10				0				F	A	PSY	1
237	A	21	57	9				0				F	N	PSY	2
238	B	25	50	11	21	53	9	1	4	-3	2	M	A	PSY	2
239	B	11	47	22	10	47	17	1	1	0	5	F	A	PSY	1
240	A	29	53	5	13	57	18	1	16	-4	-13		A	POP	1
241	B	6	53	18	11	53	21	1	-5	0	-3	M	N	PSY	2
242	B	24	60	11	21	57	11	1	3	3	0	M	A	POP	1
243	A	18	63	18	10	57	17	1	8	6	1	F	A	PSY	2
244	A	25	53	15	25	57	12	1	0	-4	3	F	N	PSY	2
245	A	27	67	9	31	57	6	1	-4	10	3	F	A	POP	1
246	B	26	63	9	19	50	12	1	7	13	-3	F	A	POP	1
247	B	31	43	11	37	43	10	1	-6	0	1	F	A	PSY	2
248	A	21	70	10	25	53	5	1	-4	17	5	F	A	PSY	2
249	A	26	53	11	27	57	9	1	-1	-4	2	F	A	PSY	2
250	A	27	57	9	22	60	16	1	5	-3	-7	F	A	PSY	2
251	B	14	57	17	11	60	17	1	3	-3	0	F	A	PSY	2
252	B	23	53	13				0				F	N	POP	1
253	A	15	53	18	10	50	20	1	5	3	-2	M	N	POP	1
254	A	20	57	8	22	57	5	1	-2	0	3	M	N	O	2
255	B	14	53	20	12	53	20	1	2	0	0	F	N	POP	1
256	B	14	50	16	17	53	11	1	-3	-3	5	F	N	PSY	1
257	B	22	60	10	10	57	13	1	12	3	-3	F	N	PSY	1
258	A	29	50	9	32	47	7	1	-3	3	2	F	A	PSY	1
259	B	14	57	16	7	50	19	1	7	7	-3	F	A	PSY	1
260	B	16	53	18				0				F	A	PSY	1
261	A	25	70	15	20	63	15	1	5	7	0	F	N	PSY	1
262	A	27	50	13	14	63	15	1	13	-13	-2	F	N	PSY	1
263	B	6	63	14	21	60	5	1	-15	3	9	F	A	POP	1
264	A	19	60	17				0				F	O	PSY	1
265	B	25	57	12	17	57	16	1	8	0	-4	F	A	PSY	1
266	A	28	53	17	22	47	7	1	6	6	10	M	A	PSY	1
267	B	31	67	5	28	70	5	1	3	-3	0	M	N	PSY	1
268	B	22	53	8				0				F	P	PSY	1
269	A	21	57	14	27	50	8	1	-6	7	6	F	A	PSY	1
270	A	9	57	14	10	57	15	1	-1	0	-1	F	N	PSY	2
271	A	16	50	18	18	47	20	1	-2	3	-2	F	N	PSY	1
272	A	23	50	11				0				F	A	POP	1
273	B	18	60	11	9	60	18	1	9	0	-7	F	N	PSY	2
274	B	26	47	7				0				F	N	PSY	2
275	B	28	47	8	26	47	12	1	2	0	-4	F	A	PSY	2
276	A	28	60	10	29	60	6	1	-1	0	4	F	A	PSY	2
277	B	13	50	15	7	53	22	1	6	-3	-7	F	A	O	2
278	A	17	57	10				0				M	A	PSY	1
279	B	17	53	10	23	57	15	1	-6	-4	-5	M	N	PSY	1
280	A	21	57	15	13	53	17	1	8	4	-2	F	N	PSY	1
281	B	25	60	11				0				F	N	POP	1
282	A	22	53	16	16	53	17	1	6	0	-1	M	N	POP	1
283	B	16	53	12	17	47	18	1	-1	6	-6	F	N	PSY	2
284	B	9	47	21	10	50	18	1	-1	-3	3	M	N	PSY	1
285	B	19	57	11				0				F	N	POP	1
286	A	19	63	12	15	60	18	1	4	3	-6	F	A	POP	1
287	A	20	60	10	26	57	12	1	-6	3	-2	M	A	POP	1
288	A	21	53	12	19	53	17	1	2	0	-5	M	A	POP	1
289	A	14	53	11				0				F	P	POP	1
290	A	29	57	11				0				F	N	POP	1
291	B	25	53	15	22	50	15	1	3	3	0	F	O	POP	1
292	B	28	47	10	20	50	14	1	8	-3	-4	F	O	POP	1
293	A	21	60	16	16	53	17	1	5	7	-1	F	P	O	2
294	B	28	43	10	27	47	14	1	1	-4	-4	F	N	POP	1
295	A	19	60	11	16	50	14	1	3	10	-3	F	N	POP	1
296	B	10	53	16	12	47	14	1	-2	6	2	M	A
297	B	31	60	8				0				F	A	POP	1
298	A	25	47	13	20	50	12	1	5	-3	1	F	A	POP	1
299	B	22	47	12				0				F	N
300	A	24	57	9	29	37	8	1	-5	20	1	M	N	O	2
301	A	16	43	17	8	43	21	1	8	0	-4	F	N	O	2
302	A	30	53	7	27	53	12	1	3	0	-5	F	N	O	2
303	B	26	53	11	22	53	12	1	4	0	-1	M	A
304	A	24	63	10				0				F	N	O	2
305	B	27	60	10				0				F	N	O	2
306	B	13	57	10	11	63	17	1	2	-6	-7	F	N	POP	1
307	B	28	47	6	21	53	5	1	7	-6	1	F	A	POP	1
308	A	16	47	16	16	40	19	1	0	7	-3	F	N	POP	1
309	A	13	53	20	11	60	18	1	2	-7	2	M	M	PSY	2
310	B	18	57	12	14	50	13	1	4	7	-1	F	N
311	B	27	57	15				0				F	A	PSY	1
312	A	27	57	10	13	63	16	1	14	-6	-6	F	A	O	2
313	A	13	53	19				0				M	N
314	B	28	47	6	30	53	6	1	-2	-6	0	F	N	O	2
315	A	23	53	16	22	50	16	1	1	3	0	F	A	POP	1
316	B	20	50	10	16	57	16	1	4	-7	-6	F	N	O	2
317	A	13	43	15	9	47	17	1	4	-4	-2	F	O	PSY	1
318	B	18	57	12				0				M	N
319	A	27	60	11	25	60	14	1	2	0	-3	F	N	MSC	1
320	A	25	50	12	27	63	9	1	-2	-13	3	F	N	O	2
321	A	27	57	7	20	57	9	1	7	0	-2	F	P	MED	2
322	B	19	57	18	18	60	15	1	1	-3	3	F	M	MED	2
323	B	20	53	10	27	53	12	1	-7	0	-2	F	A
324	B	16	57	17	16	57	14	1	0	0	3	F	A	MED	2
325	A	15	57	12	11	53	11	1	4	4	1	M	A	MED	2
326	B	14	50	16	12	50	22	1	2	0	-6	F	A	MED	2
327	B	27	50	9	18	53	16	1	9	-3	-7	F	N	MSC	1
328	B	4	50	22	26	50	19	1	-22	0	3	F	M	MED	2
329	A	27	47	12	24	53	9	1	3	-6	3	F	A	MED	2
330	A	22	57	16	13	53	18	1	9	4	-2	F	N	MED	2
331	A	19	47	16	17	63	12	1	2	-16	4	F	N	MED	2
332	B	15	57	18	11	53	17	1	4	4	1	F	N	MED	2
333	B	22	60	12	19	63	12	1	3	-3	0	F	A	MED	2
334	A	16	63	13	17	57	15	1	-1	6	-2	F	N	MED	2
335	B	13	57	14	14	63	18	1	-1	-6	-4	M	M	MED	2
337	A	26	50	13	15	53	14	1	11	-3	-1	F	O	PSY	2
338	B	22	67	8	23	63	10	1	-1	4	-2	M	A
339	A	25	50	15	25	53	15	1	0	-3	0	F	M	MED	2
340	A	25	60	13	14	57	17	1	11	3	-4	F	N	MED	2
341	A	12	57	13	18	53	21	1	-6	4	-8	F	A	O	2
342	B	16	57	19	18	63	11	1	-2	-6	8	F	N	MED	2
343	B	11	57	20	7	50	21	1	4	7	-1	F	M	MED	2
344	B	12	53	18	16	57	19	1	-4	-4	-1	F	N	MED	2
345	A	24	57	7	22	57	9	1	2	0	-2		O	MSC	1
346	A	12	53	18				0				M	N	MED	2
347	B	17	50	15	19	57	13	1	-2	-7	2	F	N	MED	2
348	A	23	57	15	27	47	15	1	-4	10	0	F	A	O	2
349	B	21	50	13	17	57	17	1	4	-7	-4	F	N	O	2
350	A	22	53	11				0				F	A	O	2
351	B	20	53	15	23	47	14	1	-3	6	1	F	A	O	2
352	B	20	60	14	37	47	5	1	-17	13	9	F	N	PSY	2
353	A	19	53	12	23	50	9	1	-4	3	3	F	M	MED	2
354	A	14	53	16	14	53	16	1	0	0	0	F	A	POP	1
355	A	24	53	8	22	50	15	1	2	3	-7	F	A	O	2
356	A	15	57	11				0				M	N	MED	2
357	B	27	60	7	24	57	5	1	3	3	2	F	A	O	2
358	A	26	57	13	25	50	10	1	1	7	3	F	M	MED	2
359	B	21	53	7	22	60	10	1	-1	-7	-3	F	M	MED	2
360	B	22	60	15	13	53	17	1	9	7	-2	F	M	MED	2
361	B	23	60	11	20	60	12	1	3	0	-1	F	P	MSC	1
362	B	29	47	11	34	60	12	1	-5	-13	-1	M	A	MED	2
363	A	13	53	13	16	67	10	1	-3	-14	3	F	A	O	2
364	B	20	50	14				0				F	N	O	2
365	A	25	57	11	14	60	11	1	11	-3	0	F	A	O	2
366	A	15	53	17				0				F	M	MED	2
367	B	21	67	15	20	50	12	1	1	17	3	F	N	MSC	1
368	A	16	57	16	12	53	17	1	4	4	-1	M	N
369	B	17	53	14	17	57	14	1	0	-4	0	M	N	MED	2
370	A	26	57	8	14	60	16	1	12	-3	-8	F	O	O	2
371	B	23	50	14	24	53	12	1	-1	-3	2	M	N	MED	2
372	A	18	50	13				0				F	N	MSC	1
373	B	15	53	17	8	53	17	1	7	0	0	M	A	MED	2
374	A	22	50	8				0				F	N	O	2
375	B	15	63	15				0				M	N	MSC	1
376	B	16	43	14				0				F	A	O	2
377	A	13	53	12				0				F	M	O	2
378	A	18	53	15	16	60	17	1	2	-7	-2	F	O	MED	2
379	A	14	67	17	8	47	25	1	6	20	-8	F	N	MSC	1
380	A	11	50	13	15	57	14	1	-4	-7	-1	M	M	MED	2
381	A	19	53	11				0				F	N	O	2
382	B	27	53	13	24	50	9	1	3	3	4	F	N	O	2
383	B	25	63	12	18	70	13	1	7	-7	-1	F	O	MED	2
384	B	23	53	11	21	47	11	1	2	6	0	M	N	MSC	1
385	B	28	53	10	15	50	16	1	13	3	-6	F	A	O	2
386	A	25	60	5	32	57	6	1	-7	3	-1	F	A	O	2
387	A	24	43	8	23	53	13	1	1	-10	-5	F	N	O	2
388	B	18	50	19	23	60	12	1	-5	-10	7	F	N	MED	2
389	B	16	53	15				0				F	N	MED	2
390	A	4	53	18	7	50	19	1	-3	3	-1		N
391	B	25	50	7	28	53	14	1	-3	-3	-7	F	N	MSC	1
392	A	28	53	8	20	43	13	1	8	10	-5	F	N	MED	2
393	A	12	53	13	16	47	9	1	-4	6	4	F	N	MED	2
394	A	29	60	11	23	60	15	1	6	0	-4	F	N	MED	2
395	B	10	53	19				0				F	O	MED	2
396	B	23	53	11	15	53	15	1	8	0	-4	M	O	MED	2
397	A	27	50	10	30	40	5	1	-3	10	5	F	A	MED	2
398	A	21	63	12	20	60	13	1	1	3	-1	F	N	O	2
399	B	30	43	8				0				F	A	PSY	1
400	A	29	47	6				0				F	O	O	2
401	B	22	50	17	23	57	10	1	-1	-7	7	F	A	PSY	2
402	B	16	47	12	22	53	9	1	-6	-6	3	M	N	PSY	2
403	B	29	60	11				0				F	N	O	2
404	A	28	53	11	29	53	10	1	-1	0	1	F	A	MED	2
405	A	29	43	5	32	47	7	1	-3	-4	-2	M	P	POP	1
407	B	27	60	9	14	53	17	1	13	7	-8	F	M	O	2
409	B	13	57	19	20	57	12	1	-7	0	7	F	M	PSY	2
410	A	27	57	11				0				F	N	O	2
411	B	17	63	16	23	63	11	1	-6	0	5	F	O	MED	2
412	B	24	50	8	14	53	18	1	10	-3	-10	F	N	MED	2
413	A	26	57	5	19	53	9	1	7	4	-4	F	M	MED	2
414	A	14	53	16	14	50	15	1	0	3	1	M	N	MED	2
415	B	13	50	18	14	60	18	1	-1	-10	0	M	A	MED	2
416	A	14	53	15	17	60	14	1	-3	-7	1	M	M	MED	2
417	B	15	57	16	10	47	18	1	5	10	-2	F	N	MSC	1
418	A	22	57	11	22	50	13	1	0	7	-2	M	N	MSC	1
419	A	17	57	15	21	50	13	1	-4	7	2	F	N	O	2
420	B	30	53	9	23	57	8	1	7	-4	1	F	N	PSY	1
421	B	18	53	11				0				F	A	MED	2
422	A	11	50	20	9	53	17	1	2	-3	3	F	N
423	B	25	57	13	24	47	15	1	1	10	-2	F	N	PSY	2
424	A	18	60	14	16	43	16	1	2	17	-2	F	M	MED	2
425	A	25	57	8				0				M	N	MED	2
426	B	20	60	12	25	57	10	1	-5	3	2	M	N
427	B	21	53	16	19	57	9	1	2	-4	7	F	O	O	2
428	A	30	57	10	15	47	17	1	15	10	-7	F	A	O	2
429	A	9	57	18				0				F	N	MED	2
430	A	29	50	9	22	43	8	1	7	7	1	M	A	POP	1
431	B	11	50	19				0				M	A	MED	2
432	B	12	53	20	12	43	21	1	0	10	-1	M	P	MED	2
438	A	22	67	14	16	53	16	1	6	14	-2	F	N	MED	2
439	A	6	50	25	13	57	21	1	-7	-7	4	M	N	MED	2
440	A	19	43	13	24	50	10	1	-5	-7	3	F	N	PSY	1
444	A	21	57	21	19	60	15	1	2	-3	6	F	M	PSY	2
445	B	23	53	11	26	53	6	1	-3	0	5	F	N	PSY	2
446	A	17	57	11	14	57	16	1	3	0	-5	F	A	O	2
447	A	15	60	15	9	53	18	1	6	7	-3	F	A	POP	1
448	B	10	57	16				0				M	N	POP	1
450	B	17	57	11	21	70	11	1	-4	-13	0	F	A	MED	2
451	A	18	57	14	16	60	13	1	2	-3	1	F	N	PSY	1
452	A	17	40	23	14	57	15	1	3	-17	8	F	A	O	2
453	B	25	47	7				0				M	O	PSY	1
454	A	28	43	13	21	43	10	1	7	0	3	M	A	MED	2
455	B	18	57	16				0				F	M	MSC	1
456	B	8	57	18	3	47	22	1	5	10	-4	M	M	MED	2
457	A	12	67	17	18	50	12	1	-6	17	5	M	M	MED	2
458	B	31	47	15				0				F	A
459	B	9	47	22	10	53	18	1	-1	-6	4	F	N	MED	2
460	A	14	47	23	20	50	20	1	-6	-3	3	M	A	MED	2
461	A	21	57	9	13	60	12	1	8	-3	-3	M	P	MED	2
462	B	24	60	14	20	60	13	1	4	0	1	F	A	MED	2
463	A	18	53	16	14	53	15	1	4	0	1	M	A	MED	2
464	A	34	40	6	29	50	7	1	5	-10	-1	F	A	MED	2
465	B	26	57	8	18	57	13	1	8	0	-5	F	N	MED	2
466	B	22	60	9				0				M	N
467	A	20	50	17				0				F	N	O	2
468	B	27	57	8	14	50	15	1	13	7	-7	F	N	PSY	1
469	B	21	57	9	21	57	9	1	0	0	0	M	A
470	A	25	53	10	21	47	10	1	4	6	0	F	A	O	2
471	B	26	50	14				0				F	A	MED	2
472	A	23	50	8	20	50	6	1	3	0	2	M	P
473	B	32	50	5	24	57	6	1	8	-7	-1	F	A
474	A	10	50	22	10	53	21	1	0	-3	1	M	A	MED	2
475	A	31	63	5	30	63	9	1	1	0	-4	F	O	O	2
476	B	26	60	5	34	57	5	1	-8	3	0	F	N	POP	1
477	B	16	47	19	8	67	13	1	8	-20	6	F	A
478	A	22	60	13	18	57	17	1	4	3	-4	F	N	MED	2
479	A	14	57	14	16	53	10	1	-2	4	4	M	N	O	2
480	B	26	50	14	24	53	12	1	2	-3	2	F	A	O	2
481	B	27	57	5	23	53	7	1	4	4	-2	M	A
482	B	14	53	19	15	53	9	1	-1	0	10	F	N	O	2
483	B	27	63	10	18	53	18	1	9	10	-8	F	M	MED	2
484	A	14	53	13	11	50	12	1	3	3	1	M	N	MED	2
485	A	20	57	14	11	53	21	1	9	4	-7	M	A	MED	2
486	A	12	53	18				0				M	N
487	B	13	57	20	19	53	16	1	-6	4	4	F	O	POP	1
488	A	23	50	18	17	53	13	1	6	-3	5	F	A	MED	2
489	B	17	53	18	14	60	15	1	3	-7	3	F	A	PSY	2
490	B	16	57	9	23	47	8	1	-7	10	1	F	N	O	2
491	A	10	47	21	11	50	21	1	-1	-3	0	M	A	MED	2
493	A	20	53	10	19	53	19	1	1	0	-9	F	A	PSY	1
494	A	17	60	7	17	60	13	1	0	0	-6	F	N	MED	2
496	B	21	50	15				0				M	P	MED	2
499	B	32	57	6	23	57	8	1	9	0	-2	F	M	POP	1
500	A	17	63	8	23	60	9	1	-6	3	-1	F	O	PSY	1
609	B	21	47	12	20	57	7	1	1	-10	5	F	O	POP	1
